# Supplementary material for: Bovine Mastitis-Derived Bacillus cereus in Inner Mongolia: Strain Characterization, Virulence Factor Identification, and Pathogenicity Validation
Source: Vet Sci. 2025 Nov 3;12(11):1057. doi: 10.3390/vetsci12111057 (PMC12656856; doi:10.3390/vetsci12111057)
Supplement: Supplementary file 1 [file vetsci-12-01057-s001.zip]

Archive with 2 entries (2 files):
- vetsci-3927829-original-images.zip
- vetsci-3927829-supplementary.pdf
